# Supplementary material for: The Patient Journey in Interstitial Lung Disease: Mobility, Independence, and Psychological Burden
Source: J Clin Med. 2025 Dec 8;14(24):8697. doi: 10.3390/jcm14248697 (PMC12733495; doi:10.3390/jcm14248697)
Supplement: Supplementary file 1 [file jcm-14-08697-s001.zip]

Archive with 1 entries (1 files):
- jcm-4012156-supplementary.pdf
